# Supplementary material for: Seasonal Spatial Distribution and Migration Patterns of the Shrimp Parapenaeus fissuroides in the Southern Yellow and East China Seas: Habitat Area Change Under Climate Scenarios
Source: Animals (Basel). 2025 Dec 15;15(24):3597. doi: 10.3390/ani15243597 (PMC12729836; doi:10.3390/ani15243597)
Supplement: Supplementary file 1 [file animals-15-03597-s001.zip]

Archive with 1 entries (1 files):
- animals-3999444-supplementary.pdf
